# Supplementary material for: Ancient reindeer mitogenomes reveal island-hopping colonisation of the Arctic archipelagos
Source: Sci Rep. 2024 Feb 20;14:4143. doi: 10.1038/s41598-024-54296-2 (PMC10876933; doi:10.1038/s41598-024-54296-2)
Supplement: Supplementary file 2 — Supplementary Tables. [file 41598_2024_54296_MOESM2_ESM.xlsx]

## Sheet: SI Table S1
Table S1. Modern, historical and ancient sample information
Overview of all Rangifer individuals, their corresponding subspecies, their sample material, median age, DNA extraction and library preparation methods and phylogenetic tree or haplotype network label. Sample identifiers with asterisks indicate samples used in the phylogenetic analysis. NRM=Swedish Museum of Natural History. Reported ages for the ancient samples are calibrated radiocarbon-dated a…
Sample ID	Subspecies	Country	Region	Detailed location	Material	Museum collection	Museum collection accession number	Median age (BP)	Age range (BP, 2 sigma)	DNA extraction method	Library preparation method	Reference	ENA BioProject	Phylogenetic tree and/or haplotype network label	Endogenous content (%)	mtDNA mean seq. depth
HOC#1*	R.t. eogroenlandicus	Greenland	East Greenland	Hochstetter Forland	Antler	NA	NA	NA	NA	Dehasque et al. 2022	Meyer and Kircher 2010 and Rohland et al. 2015	This study	This study	EG_HOC#1	15.67	5.65
HOC#2*	R.t. eogroenlandicus	Greenland	East Greenland	Hochstetter Forland	Antler	NA	NA	NA	NA	Dehasque et al. 2022	Meyer and Kircher 2010 and Rohland et al. 2015	This study	This study	EG_HOC#2	81.72	6.26
HOC#5*	R.t. eogroenlandicus	Greenland	East Greenland	Hochstetter Forland	Antler	NA	NA	NA	NA	Dehasque et al. 2022	Meyer and Kircher 2010 and Rohland et al. 2015	This study	This study	EG_HOC#5	65.48	8.68
FJL1a*	NA	Russia	Franz Josef Land	Kapp Flora	Antler	NA	NA	2754	2725-2841	Rohland and Hofreiter 2007	Carøe et al. 2018	This study	This study	FJL_FJL1a	5.16	503.62
FJL1b*	NA	Russia	Franz Josef Land	Kapp Flora	Antler	NA	NA	3896	3842-3968	Dehasque et al. 2022	Meyer and Kircher 2010 and Rohland et al. 2015	This study	This study	FJL_FJL1b	11.52	8.92
FJL3*	NA	Russia	Franz Josef Land	Tchaiabukta/Hooken Island	Mandible	NA	NA	4752	4652-4846	Rohland and Hofreiter 2007	Carøe et al. 2018	This study	This study	FJL_FJL3	19.41	42442
T-2602*	NA	Russia	Novaya Zemlya	Severny Island	Antler	NA	NA	NA	NA	Rohland and Hofreiter 2007	Carøe et al. 2018	This study	This study	NVZ_T-2602	NA	615.05
T-2603*	NA	Russia	Novaya Zemlya	Severny Island	Antler	NA	NA	NA	NA	Rohland and Hofreiter 2007	Carøe et al. 2018	This study	This study	NVZ_T-2603	NA	421.01
T-2605*	NA	Russia	Novaya Zemlya	Severny Island	Antler	NA	NA	NA	NA	Rohland and Hofreiter 2007	Carøe et al. 2018	This study	This study	NVZ_T-2605	NA	541.79
Rt027*	R. t. tarandus	Norway	NA	Njurdarheim	Dental calculus	NRM	614672	NA	NA	Brealey et al. 2021	van der Valk et al. 2020 and Rohland et al. 2015	This study	This study	N_Rt027	NA	391.21
Rt034*	NA	Russia	NA	NA	Dental calculus	NRM	945221	NA	NA	Brealey et al. 2021	van der Valk et al. 2020 and Rohland et al. 2015	This study	This study	R_Rt034	NA	148.51
Rt038*	NA	Russia	NA	NA	Dental calculus	NRM	945220	NA	NA	Brealey et al. 2021	van der Valk et al. 2020 and Rohland et al. 2015	This study	This study	R_Rt038	NA	178.23
Rt057*	NA	Russia	NA	NA	Dental calculus	NRM	945222	NA	NA	Brealey et al. 2021	van der Valk et al. 2020 and Rohland et al. 2015	This study	This study	R_Rt057	NA	31036
B16	R. t. platyrhynchus	Svalbard, Norway	Edgeøya	Diskobukta	Antler	NA	NA	1226	1176-1280	Dabney and Meyer 2019	Meyer and Kircher 2010	This study	This study	SB_B16	NA	10.94
B20a*	R. t. platyrhynchus	Svalbard, Norway	Edgeøya	Diskobukta	Bone (tibia)	NA	NA	2351	2329-2460	Dabney and Meyer 2019	Meyer and Kircher 2010	Kellner et al. 2023	PRJEB60484	SB_B20a	NA	143.07
BBH7	R. t. platyrhynchus	Svalbard, Norway	Nordaustlandet	Rijpjorden	Antler	NA	NA	511	500-521	Rohland and Hofreiter 2007	Carøe et al. 2018	Kellner et al. 2023	PRJEB60484	SB_BBH7	72.72	724.80
MB60	R. t. platyrhynchus	Svalbard, Norway	Barentsøya	NA	Bone (humerus)	NA	NA	100	27-260	Rohland and Hofreiter 2007	Carøe et al. 2018	Kellner et al. 2023	PRJEB60484	SB_MB60	22.83	391.17
M44*	R. t. platyrhynchus	Svalbard, Norway	Spitsbergen	Gipsdalen	Antler	NA	NA	597	525-644	Rohland and Hofreiter 2007	Carøe et al. 2018	Kellner et al. 2023	PRJEB60484	SB_M44	75.82	428.92
M46	R. t. platyrhynchus	Svalbard, Norway	Spitsbergen	Gipsdalen	Bone (humerus)	NA	NA	703	668-768	Rohland and Hofreiter 2007	Carøe et al. 2018	Kellner et al. 2023	PRJEB60484	SB_M46	47.80	267.57
M68*	R. t. platyrhynchus	Svalbard, Norway	Spitsbergen	Sassendalen	Bone (skull)	NA	NA	314	0-447	Rohland and Hofreiter 2007	Carøe et al. 2018	Kellner et al. 2023	PRJEB60484	SB_M68	89.16	487.01
M72*	R. t. platyrhynchus	Svalbard, Norway	Spitsbergen	Sassendalen	Antler	NA	NA	958	916-1057	Dabney and Meyer 2019	Meyer and Kircher 2010	Kellner et al. 2023	PRJEB60484	SB_M72	NA	398.27
MDV11	R. t. platyrhynchus	Svalbard, Norway	Barentsøya	NA	Bone (metacarpus)	NA	NA	605	549-647	Rohland and Hofreiter 2007	Carøe et al. 2018	Kellner et al. 2023	PRJEB60484	SB_MDV11	52.69	733.03
MLM12	R. t. platyrhynchus	Svalbard, Norway	Edgeøya	Diskobukta	Antler	NA	NA	1326	1298-1349	Dabney and Meyer 2019	Meyer and Kircher 2010	Kellner et al. 2023	PRJEB60484	SB_MLM12	NA	220.76
MLM16*	R. t. platyrhynchus	Svalbard, Norway	Edgeøya	Diskobukta	Antler	NA	NA	1762	1716-1821	Dabney and Meyer 2019	Meyer and Kircher 2010	Kellner et al. 2023	PRJEB60484	SB_MLM16	NA	432.06
MLM51*	R. t. platyrhynchus	Svalbard, Norway	Edgeøya	Diskobukta	Bone (tibia)	NA	NA	1968	1894-2046	Dabney and Meyer 2019	Meyer and Kircher 2010	Kellner et al. 2023	PRJEB60484	SB_MLM51	NA	444.81
MLM61*	R. t. platyrhynchus	Svalbard, Norway	Barentsøya	NA	Antler	NA	NA	1875	1825-1935	Rohland and Hofreiter 2007	Carøe et al. 2018	Kellner et al. 2023	PRJEB60484	SB_MLM61	20.54	280.65
MLM80*	R. t. platyrhynchus	Svalbard, Norway	Barentsøya	NA	Antler	NA	NA	3912	3846-3973	Dabney and Meyer 2019	Meyer and Kircher 2010	Kellner et al. 2023	PRJEB60484	SB_MLM80	NA	418.07
MLM82*	R. t. platyrhynchus	Svalbard, Norway	Barentsøya	NA	Antler	NA	NA	3127	3063-3212	Dabney and Meyer 2019	Meyer and Kircher 2010	Kellner et al. 2023	PRJEB60484	SB_MLM82	NA	57.21
R20*	R. t. platyrhynchus	Svalbard, Norway	Spitsbergen	Wijdefjorden	Antler	NA	NA	123	41-252	Rohland and Hofreiter 2007	Carøe et al. 2018	Kellner et al. 2023	PRJEB60484	SB_R20	NA	2131.02
R25a*	R. t. platyrhynchus	Svalbard, Norway	Spitsbergen	Wijdefjorden	Antler	NA	NA	109	8-277	Rohland and Hofreiter 2007	Carøe et al. 2018	Kellner et al. 2023	PRJEB60484	SB_R25a	70.29	866.98
Rt015*	R. t. tarandus	Sweden	Norrbotten	Kiruna, Karesuando	Dental calculus	NRM	614651	NA	NA	Brealey et al. 2021	van der Valk et al. 2020 and Rohland et al. 2015	This study	This study	S_Rt015	6.36	501.35
Rt016*	R. t. tarandus	Sweden	Norrbotten	Kiruna, Karesuando	Dental calculus	NRM	614649	NA	NA	Brealey et al. 2021	van der Valk et al. 2020 and Rohland et al. 2015	This study	This study	S_Rt016	2.67	303.48
Rt017*	R. t. tarandus	Sweden	Norrbotten	Kiruna, Karesuando	Dental calculus	NRM	614647	NA	NA	Brealey et al. 2021	van der Valk et al. 2020 and Rohland et al. 2015	This study	This study	S_Rt017	28.92	178.07
Rt020*	R. t. tarandus	Sweden	Norrbotten	Kiruna, Karesuando	Dental calculus	NRM	614642	NA	NA	Brealey et al. 2021	van der Valk et al. 2020 and Rohland et al. 2015	This study	This study	S_Rt020	7.20	934.34
Rt024*	R. t. fennicus	Sweden	Norrbotten	Pajala, Kengis bruk Sahlberg	Dental calculus	NRM	614676	NA	NA	Brealey et al. 2021	van der Valk et al. 2020 and Rohland et al. 2015	This study	This study	S_Rt024	9.61	104.86
Rt026*	R. t. fennicus	Sweden	Norrbotten	Pajala, Kengis bruk Sahlberg	Dental calculus	NRM	614674	NA	NA	Brealey et al. 2021	van der Valk et al. 2020 and Rohland et al. 2015	This study	This study	S_Rt026	15.48	162.28
Rt028*	R. t. fennicus	Sweden	Norrbotten	Pajala, Kengis bruk Sahlberg	Dental calculus	NRM	614673	NA	NA	Brealey et al. 2021	van der Valk et al. 2020 and Rohland et al. 2015	This study	This study	S_Rt028	4.42	479.59
27737*	R. t. grantii	Canada	Yukon	NA	Muscle	NA	NA	NA	NA	Qiagen DNeasy Blood & Tissue	Taylor et al. 2020	Taylor et al. 2020	PRJNA634908	C_1	NA	NA
27738*	R. t. grantii	Canada	Yukon	NA	Muscle	NA	NA	NA	NA	Qiagen DNeasy Blood & Tissue	Taylor et al. 2020	Taylor et al. 2020	PRJNA634908	C_2	NA	NA
27177*	R. t. groenlandicus	Canada	Northwest Territories	NA	Muscle	NA	NA	NA	NA	Qiagen DNeasy Blood & Tissue	Taylor et al. 2020	Taylor et al. 2020	PRJNA634908	C_3	NA	NA
27186*	R. t. groenlandicus	Canada	Northwest Territories	NA	Muscle	NA	NA	NA	NA	Qiagen DNeasy Blood & Tissue	Taylor et al. 2020	Taylor et al. 2020	PRJNA634908	C_4	NA	NA
21332*	R. t. groenlandicus	Canada	Manitoba	NA	Hide	NA	NA	NA	NA	Qiagen DNeasy Blood & Tissue	Taylor et al. 2020	Taylor et al. 2020	PRJNA634908	C_5	NA	NA
21350*	R. t. groenlandicus	Canada	Manitoba	NA	Hide	NA	NA	NA	NA	Qiagen DNeasy Blood & Tissue	Taylor et al. 2020	Taylor et al. 2020	PRJNA634908	C_6	NA	NA
35082*	R. t. caribou	Canada	Northwest Territories	Sahtu Region	Muscle	NA	NA	NA	NA	Qiagen DNeasy Blood & Tissue	Taylor et al. 2020	Taylor et al. 2020	PRJNA634908	C_10	NA	NA
35324*	R. t. caribou	Canada	Manitoba	NA	Muscle	NA	NA	NA	NA	Phenol/chloroform extraction	Taylor et al. 2020	Taylor et al. 2020	PRJNA634908	C_11	NA	NA
35326*	R. t. caribou	Canada	Manitoba	NA	Muscle	NA	NA	NA	NA	Phenol/chloroform extraction	Taylor et al. 2020	Taylor et al. 2020	PRJNA634908	C_12	NA	NA
39590*	R. t. caribou	Canada	Ontario	Ignace	Muscle	NA	NA	NA	NA	Phenol/chloroform extraction	Taylor et al. 2020	Taylor et al. 2020	PRJNA634908	C_13	NA	NA
39654*	R. t. caribou	Canada	Ontario	Cochrane	Muscle	NA	NA	NA	NA	Qiagen DNeasy Blood & Tissue	Taylor et al. 2020	Taylor et al. 2020	PRJNA634908	C_14	NA	NA
20917*	R. t. caribou	Canada	Ontario	Pen Island	Hide	NA	NA	NA	NA	Qiagen DNeasy Blood & Tissue	Taylor et al. 2020	Taylor et al. 2020	PRJNA634908	C_15	NA	NA
34590*	R. t. caribou	Canada	Ontario	Pen Island	Muscle	NA	NA	NA	NA	Qiagen DNeasy Blood & Tissue	Taylor et al. 2020	Taylor et al. 2020	PRJNA634908	C_16	NA	NA
27689*	R. t. caribou	Canada	Quebec	George River	Muscle	NA	NA	NA	NA	Qiagen DNeasy Blood & Tissue	Taylor et al. 2020	Taylor et al. 2020	PRJNA634908	C_17	NA	NA
28575*	R. t. caribou	Canada	British Columbia	Atlin	Hide	NA	NA	NA	NA	Qiagen DNeasy Blood & Tissue	Taylor et al. 2020	Taylor et al. 2020	PRJNA634908	C_21	NA	NA
28580*	R. t. caribou	Canada	British Columbia	Atlin	Hide	NA	NA	NA	NA	Qiagen DNeasy Blood & Tissue	Taylor et al. 2020	Taylor et al. 2020	PRJNA634908	C_22	NA	NA
28327*	R. t. caribou	Canada	British Columbia	NA	Hide	NA	NA	NA	NA	Qiagen DNeasy Blood & Tissue	Taylor et al. 2020	Taylor et al. 2020	PRJNA634908	C_23	NA	NA
28337*	R. t. caribou	Canada	British Columbia	NA	Hide	NA	NA	NA	NA	Qiagen DNeasy Blood & Tissue	Taylor et al. 2020	Taylor et al. 2020	PRJNA634908	C_24	NA	NA
28395*	R. t. caribou	Canada	British Columbia	Itch-Ilgachuz	Hide	NA	NA	NA	NA	Qiagen DNeasy Blood & Tissue	Taylor et al. 2020	Taylor et al. 2020	PRJNA634908	C_25	NA	NA
28402*	R. t. caribou	Canada	British Columbia	Itch-Ilgachuz	Hide	NA	NA	NA	NA	Qiagen DNeasy Blood & Tissue	Taylor et al. 2020	Taylor et al. 2020	PRJNA634908	C_26	NA	NA
28646*	R. t. caribou	Canada	British Columbia	North	Hide	NA	NA	NA	NA	Qiagen DNeasy Blood & Tissue	Taylor et al. 2020	Taylor et al. 2020	PRJNA634908	C_29	NA	NA
28649*	R. t. caribou	Canada	British Columbia	North	Hide	NA	NA	NA	NA	Qiagen DNeasy Blood & Tissue	Taylor et al. 2020	Taylor et al. 2020	PRJNA634908	C_30	NA	NA
34549*	R. t. pearyi	Canada	Nunavut	Bathurst Island	Muscle	NA	NA	NA	NA	Qiagen DNeasy Blood & Tissue	Taylor et al. 2020	Taylor et al. 2020	PRJNA634908	C_27	NA	NA
34550*	R. t. pearyi	Canada	Nunavut	Bathurst Island	Muscle	NA	NA	NA	NA	Qiagen DNeasy Blood & Tissue	Taylor et al. 2020	Taylor et al. 2020	PRJNA634908	C_28	NA	NA
41660*	R. t. groenlandicus	Greenland	Western Greenland	Kangerlussuaq	Kidney	NA	NA	NA	NA	Qiagen DNeasy Blood & Tissue	Taylor et al. 2020	Taylor et al. 2020	PRJNA634908	WG_41660	NA	NA
41667*	R. t. groenlandicus	Greenland	Western Greenland	Kangerlussuaq	Kidney	NA	NA	NA	NA	Qiagen DNeasy Blood & Tissue	Taylor et al. 2020	Taylor et al. 2020	PRJNA634908	WG_41667	NA	NA
Re7571*	NA	Finland	Kaldoaivi	North	Muscle	NA	NA	NA	NA	Qiagen DNeasy Blood & Tissue	Novogene	This study	This study	F_Re7571	NA	NA
Re7572*	NA	Finland	Kaldoaivi	North	Muscle	NA	NA	NA	NA	Qiagen DNeasy Blood & Tissue	Novogene	This study	This study	F_Re7572	NA	NA
Re7573*	NA	Finland	Kaldoaivi	North	Muscle	NA	NA	NA	NA	Qiagen DNeasy Blood & Tissue	Novogene	This study	This study	F_Re7573	NA	NA
Re5052*	R. t. tarandus	Mainland Norway	Hardangervidda	NA	Muscle	NA	NA	NA	NA	Peeters et al. 2020	BEST dsDNA. Caroe et al. 2018	This study	This study	N_Re5052	NA	NA
Re4565*	R. t. tarandus	Mainland Norway	Snøhetta	NA	Muscle	NA	NA	NA	NA	Peeters et al. 2020	BEST dsDNA. Caroe et al. 2018	This study	This study	N_Re4565	NA	NA
Re4576*	R. t. tarandus	Mainland Norway	Snøhetta	NA	Muscle	NA	NA	NA	NA	Peeters et al. 2020	BEST dsDNA. Caroe et al. 2018	This study	This study	N_Re4576	NA	NA
Re4581*	R. t. tarandus	Mainland Norway	Snøhetta	NA	Muscle	NA	NA	NA	NA	Peeters et al. 2020	BEST dsDNA. Caroe et al. 2018	This study	This study	N_Re4581	NA	NA
Re7004*	NA	Russia	Chukotka	NA	Muscle	NA	NA	NA	NA	Peeters et al. 2020	BEST dsDNA. Caroe et al. 2018	This study	This study	R_Re7004	NA	NA
Re6942*	NA	Russia	Arkhangelsk	Mezensky district	Muscle	NA	NA	NA	NA	Peeters et al. 2020	BEST dsDNA. Caroe et al. 2018	This study	This study	R_Re6942	NA	NA
Re5983*	NA	Russia	Novaya Zemlya	NA	Muscle	NA	NA	NA	NA	Qiagen DNeasy Blood & Tissue	Novogene	This study	This study	NVZ_Re5983	NA	NA
Re5988*	NA	Russia	Novaya Zemlya	NA	Muscle	NA	NA	NA	NA	Qiagen DNeasy Blood & Tissue	Novogene	This study	This study	NVZ_Re5988	NA	NA
Re6807*	NA	Russia	South Central Taimyr	Volochanca River	Muscle	NA	NA	NA	NA	Peeters et al. 2020	BEST dsDNA. Caroe et al. 2018	This study	This study	R_Re6807	NA	NA
Re5496*	NA	Russia	Zabaikale	NA	Skin	NA	NA	NA	NA	Peeters et al. 2020	BEST dsDNA. Caroe et al. 2018	This study	This study	R_Re5496	NA	NA
Re6845*	NA	Russia	Taimyr	North	Muscle	NA	NA	NA	NA	Peeters et al. 2020	BEST dsDNA. Caroe et al. 2018	This study	This study	R_Re6845	NA	NA
Re6847*	NA	Russia	Taimyr	North	Muscle	NA	NA	NA	NA	Qiagen DNeasy Blood & Tissue	BEST dsDNA. Caroe et al. 2018	Dussex et al. 2023	PRJEB61721	R_Re6847	NA	NA
C67	R. t. platyrhynchus	Svalbard, Norway	Spitsbergen	Mitrahalvøya	Antler	NA	NA	NA	NA	Peeters et al. 2020	BEST dsDNA. Caroe et al. 2018	Burnett et al. 2022	PRJEB57293	SB_C67	NA	NA
C72*	R. t. platyrhynchus	Svalbard, Norway	Spitsbergen	Mitrahalvøya	Antler	NA	NA	NA	NA	Peeters et al. 2020	BEST dsDNA. Caroe et al. 2018	Burnett et al. 2022	PRJEB57293	SB_C72	NA	NA
B11*	R. t. platyrhynchus	Svalbard, Norway	Spitsbergen	Kaffiøyra	Tissue	NA	NA	NA	NA	Peeters et al. 2020	BEST dsDNA. Caroe et al. 2018	Burnett et al. 2022	PRJEB57293	SB_B11	NA	NA
B86*	R. t. platyrhynchus	Svalbard, Norway	Spitsbergen	Brøggerhavøya	Tissue	NA	NA	NA	NA	Peeters et al. 2020	BEST dsDNA. Caroe et al. 2018	Burnett et al. 2022	PRJEB57293	SB_B86	NA	NA
B70*	R. t. platyrhynchus	Svalbard, Norway	Spitsbergen	Adventdalen	Tissue	NA	NA	NA	NA	Peeters et al. 2020	BEST dsDNA. Caroe et al. 2018	Burnett et al. 2022	PRJEB57293	SB_B70	NA	NA
T47*	R. t. platyrhynchus	Svalbard, Norway	Spitsbergen	Adventdalen	Tissue	NA	NA	NA	NA	Peeters et al. 2020	BEST dsDNA. Caroe et al. 2018	Burnett et al. 2022	PRJEB57293	SB_T47	NA	NA
B20*	R. t. platyrhynchus	Svalbard, Norway	Spitsbergen	Breinesflya	Tissue	NA	NA	NA	NA	Peeters et al. 2020	BEST dsDNA. Caroe et al. 2018	Burnett et al. 2022	PRJEB57293	SB_B20	NA	NA
C83*	R. t. platyrhynchus	Svalbard, Norway	Spitsbergen	Storvika	Antler	NA	NA	NA	NA	Peeters et al. 2020	BEST dsDNA. Caroe et al. 2018	Burnett et al. 2022	PRJEB57293	SB_C83	NA	NA
B29*	R. t. platyrhynchus	Svalbard, Norway	Barentsøya	Vossebukta	Tissue	NA	NA	NA	NA	Peeters et al. 2020	BEST dsDNA. Caroe et al. 2018	Burnett et al. 2022	PRJEB57293	SB_B29	NA	NA
C3*	R. t. platyrhynchus	Svalbard, Norway	Edgeøya	Diskobukta	Antler	NA	NA	NA	NA	Peeters et al. 2020	BEST dsDNA. Caroe et al. 2018	Burnett et al. 2022	PRJEB57293	SB_C3	NA	NA
C28*	R. t. platyrhynchus	Svalbard, Norway	Nordaustlandet	Storsteinhalvøya	Bone	NA	NA	NA	NA	Peeters et al. 2020	BEST dsDNA. Caroe et al. 2018	Burnett et al. 2022	PRJEB57293	SB_C28	NA	NA
C76*	R. t. platyrhynchus	Svalbard, Norway	Nordaustlandet	NA	Bone	NA	NA	NA	NA	Peeters et al. 2020	BEST dsDNA. Caroe et al. 2018	Burnett et al. 2022	PRJEB57293	SB_C76	NA	NA
B78	R. t. platyrhynchus	Svalbard, Norway	Spitsbergen	Adventdalen	Tissue	NA	NA	NA	NA	Peeters et al. 2020	BEST dsDNA. Caroe et al. 2018	Burnett et al. 2022	PRJEB57293	SB_B78	NA	NA
B24	R. t. platyrhynchus	Svalbard, Norway	Spitsbergen	Bohemanflya	Tissue	NA	NA	NA	NA	Peeters et al. 2020	BEST dsDNA. Caroe et al. 2018	Burnett et al. 2022	PRJEB57293	SB_B24	NA	NA
B2	R. t. platyrhynchus	Svalbard, Norway	Spitsbergen	Adventdalen	Tissue	NA	NA	NA	NA	Peeters et al. 2020	BEST dsDNA. Caroe et al. 2018	Burnett et al. 2022	PRJEB57293	SB_B2	NA	NA
T18	R. t. platyrhynchus	Svalbard, Norway	Spitsbergen	Adventdalen	Tissue	NA	NA	NA	NA	Peeters et al. 2020	BEST dsDNA. Caroe et al. 2018	Burnett et al. 2022	PRJEB57293	SB_t18	NA	NA
T44	R. t. platyrhynchus	Svalbard, Norway	Spitsbergen	Adventdalen	Tissue	NA	NA	NA	NA	Peeters et al. 2020	BEST dsDNA. Caroe et al. 2018	Burnett et al. 2022	PRJEB57293	SB_T44	NA	NA
T46	R. t. platyrhynchus	Svalbard, Norway	Spitsbergen	Adventdalen	Tissue	NA	NA	NA	NA	Peeters et al. 2020	BEST dsDNA. Caroe et al. 2018	Burnett et al. 2022	PRJEB57293	SB_T46	NA	NA
T49	R. t. platyrhynchus	Svalbard, Norway	Spitsbergen	Adventdalen	Tissue	NA	NA	NA	NA	Peeters et al. 2020	BEST dsDNA. Caroe et al. 2018	Burnett et al. 2022	PRJEB57293	SB_T49	NA	NA
T51	R. t. platyrhynchus	Svalbard, Norway	Spitsbergen	Adventdalen	Tissue	NA	NA	NA	NA	Peeters et al. 2020	BEST dsDNA. Caroe et al. 2018	Burnett et al. 2022	PRJEB57293	SB_T51	NA	NA
T54	R. t. platyrhynchus	Svalbard, Norway	Spitsbergen	Adventdalen	Tissue	NA	NA	NA	NA	Peeters et al. 2020	BEST dsDNA. Caroe et al. 2018	Burnett et al. 2022	PRJEB57293	SB_T54	NA	NA
B128	R. t. platyrhynchus	Svalbard, Norway	Spitsbergen	Sørkapp	Antler	NA	NA	NA	NA	Peeters et al. 2020	BEST dsDNA. Caroe et al. 2018	Burnett et al. 2022	PRJEB57293	SB_B128	NA	NA
B132	R. t. platyrhynchus	Svalbard, Norway	Spitsbergen	Sørkapp	Antler	NA	NA	NA	NA	Peeters et al. 2020	BEST dsDNA. Caroe et al. 2018	Burnett et al. 2022	PRJEB57293	SB_B132	NA	NA
B30	R. t. platyrhynchus	Svalbard, Norway	Barentsøya	Vossebukta	Tissue	NA	NA	NA	NA	Peeters et al. 2020	BEST dsDNA. Caroe et al. 2018	Burnett et al. 2022	PRJEB57293	SB_B30	NA	NA
B26	R. t. platyrhynchus	Svalbard, Norway	Edgeøya	NA	Tissue	NA	NA	NA	NA	Peeters et al. 2020	BEST dsDNA. Caroe et al. 2018	Burnett et al. 2022	PRJEB57293	SB_B26	NA	NA
B47	R. t. platyrhynchus	Svalbard, Norway	Spitsbergen	Bohemanflya	Tissue	NA	NA	NA	NA	Peeters et al. 2020	BEST dsDNA. Caroe et al. 2018	Burnett et al. 2022	PRJEB57293	SB_B47	NA	NA
B49	R. t. platyrhynchus	Svalbard, Norway	Spitsbergen	Bohemanflya	Tissue	NA	NA	NA	NA	Peeters et al. 2020	BEST dsDNA. Caroe et al. 2018	Burnett et al. 2022	PRJEB57293	SB_B49	NA	NA
B115	R. t. platyrhynchus	Svalbard, Norway	Spitsbergen	Kaffiøyra	Tissue	NA	NA	NA	NA	Peeters et al. 2020	BEST dsDNA. Caroe et al. 2018	Burnett et al. 2022	PRJEB57293	SB_B115	NA	NA
B116	R. t. platyrhynchus	Svalbard, Norway	Spitsbergen	Kaffiøyra	Tissue	NA	NA	NA	NA	Peeters et al. 2020	BEST dsDNA. Caroe et al. 2018	Burnett et al. 2022	PRJEB57293	SB_B116	NA	NA
B126	R. t. platyrhynchus	Svalbard, Norway	Spitsbergen	Sørkapp	Antler	NA	NA	NA	NA	Peeters et al. 2020	BEST dsDNA. Caroe et al. 2018	Burnett et al. 2022	PRJEB57293	SB_B126	NA	NA
C84	R. t. platyrhynchus	Svalbard, Norway	Spitsbergen	Storvika	Antler	NA	NA	NA	NA	Peeters et al. 2020	BEST dsDNA. Caroe et al. 2018	Burnett et al. 2022	PRJEB57293	SB_C84	NA	NA
K191	R. t. platyrhynchus	Svalbard, Norway	Spitsbergen	Daudmannsøyra	Tissue	NA	NA	NA	NA	Peeters et al. 2020	BEST dsDNA. Caroe et al. 2018	Burnett et al. 2022	PRJEB57293	SB_K191	NA	NA
T31	R. t. platyrhynchus	Svalbard, Norway	Spitsbergen	Sarsøyra	Tissue	NA	NA	NA	NA	Peeters et al. 2020	BEST dsDNA. Caroe et al. 2018	Burnett et al. 2022	PRJEB57293	SB_T31	NA	NA
T35	R. t. platyrhynchus	Svalbard, Norway	Spitsbergen	Sarsøyra	Tissue	NA	NA	NA	NA	Peeters et al. 2020	BEST dsDNA. Caroe et al. 2018	Burnett et al. 2022	PRJEB57293	SB_T35	NA	NA
T40	R. t. platyrhynchus	Svalbard, Norway	Spitsbergen	Sarsøyra	Tissue	NA	NA	NA	NA	Peeters et al. 2020	BEST dsDNA. Caroe et al. 2018	Burnett et al. 2022	PRJEB57293	SB_T40	NA	NA
B23	R. t. platyrhynchus	Svalbard, Norway	Spitsbergen	Bohemanflya	Tissue	NA	NA	NA	NA	Peeters et al. 2020	BEST dsDNA. Caroe et al. 2018	Burnett et al. 2022	PRJEB57293	SB_B23	NA	NA
B25	R. t. platyrhynchus	Svalbard, Norway	Spitsbergen	Bohemanflya	Tissue	NA	NA	NA	NA	Peeters et al. 2020	BEST dsDNA. Caroe et al. 2018	Burnett et al. 2022	PRJEB57293	SB_B25	NA	NA
K1914	R. t. platyrhynchus	Svalbard, Norway	Spitsbergen	Daudmannsøyra	Tissue	NA	NA	NA	NA	Peeters et al. 2020	BEST dsDNA. Caroe et al. 2018	Burnett et al. 2022	PRJEB57293	SB_K1914	NA	NA
T34	R. t. platyrhynchus	Svalbard, Norway	Spitsbergen	Sarsøyra	Tissue	NA	NA	NA	NA	Peeters et al. 2020	BEST dsDNA. Caroe et al. 2018	Burnett et al. 2022	PRJEB57293	SB_T34	NA	NA
B31R	R. t. platyrhynchus	Svalbard, Norway	Barentsøya	NA	Tissue	NA	NA	NA	NA	Peeters et al. 2020	BEST dsDNA. Caroe et al. 2018	Burnett et al. 2022	PRJEB57293	SB_B31R	NA	NA
B136	R. t. platyrhynchus	Svalbard, Norway	Barentsøya	NA	Antler	NA	NA	NA	NA	Peeters et al. 2020	Novogene	Dussex et al. 2023	PRJEB61721	SB_B136	NA	NA
B140	R. t. platyrhynchus	Svalbard, Norway	Barentsøya	NA	Antler	NA	NA	NA	NA	Peeters et al. 2020	Novogene	Dussex et al. 2023	PRJEB61721	SB_B140	NA	NA
B143	R. t. platyrhynchus	Svalbard, Norway	Barentsøya	NA	Antler	NA	NA	NA	NA	Peeters et al. 2020	Novogene	Dussex et al. 2023	PRJEB61721	SB_B143	NA	NA
B144	R. t. platyrhynchus	Svalbard, Norway	Barentsøya	NA	Antler	NA	NA	NA	NA	Peeters et al. 2020	Novogene	Dussex et al. 2023	PRJEB61721	SB_B144	NA	NA
B147	R. t. platyrhynchus	Svalbard, Norway	Barentsøya	NA	Antler	NA	NA	NA	NA	Peeters et al. 2020	Novogene	Dussex et al. 2023	PRJEB61721	SB_B147	NA	NA
B151	R. t. platyrhynchus	Svalbard, Norway	Barentsøya	Vossebukta	Antler	NA	NA	NA	NA	Peeters et al. 2020	Novogene	Dussex et al. 2023	PRJEB61721	SB_B151	NA	NA
C5	R. t. platyrhynchus	Svalbard, Norway	Edgeøya	Diskobukta	Antler	NA	NA	NA	NA	Peeters et al. 2020	BEST dsDNA. Caroe et al. 2018	Burnett et al. 2022	PRJEB57293	SB_C5	NA	NA
C6	R. t. platyrhynchus	Svalbard, Norway	Edgeøya	Diskobukta	Antler	NA	NA	NA	NA	Peeters et al. 2020	BEST dsDNA. Caroe et al. 2018	Burnett et al. 2022	PRJEB57293	SB_C6	NA	NA
C7	R. t. platyrhynchus	Svalbard, Norway	Edgeøya	NA	Antler	NA	NA	NA	NA	Peeters et al. 2020	BEST dsDNA. Caroe et al. 2018	Burnett et al. 2022	PRJEB57293	SB_C7	NA	NA
C9	R. t. platyrhynchus	Svalbard, Norway	Edgeøya	Diskobukta	Antler	NA	NA	NA	NA	Peeters et al. 2020	Novogene	Dussex et al. 2023	PRJEB61721	SB_C9	NA	NA
C15	R. t. platyrhynchus	Svalbard, Norway	Barentsøya	Frankenhalvøya	Bone	NA	NA	NA	NA	Peeters et al. 2020	BEST dsDNA. Caroe et al. 2018	Burnett et al. 2022	PRJEB57293	SB_C15	NA	NA
C17	R. t. platyrhynchus	Svalbard, Norway	Barentsøya	Frankenhalvøya	Antler	NA	NA	NA	NA	Peeters et al. 2020	Novogene	Dussex et al. 2023	PRJEB61721	SB_C17	NA	NA
C21	R. t. platyrhynchus	Svalbard, Norway	Barentsøya	Frankenhalvøya	Antler	NA	NA	NA	NA	Peeters et al. 2020	BEST dsDNA. Caroe et al. 2018	Burnett et al. 2022	PRJEB57293	SB_C21	NA	NA
T15	R. t. platyrhynchus	Svalbard, Norway	Spitsbergen	Wijdefjorden	Tissue	NA	NA	NA	NA	Peeters et al. 2020	BEST dsDNA. Caroe et al. 2018	Burnett et al. 2022	PRJEB57293	SB_T15	NA	NA
T6	R. t. platyrhynchus	Svalbard, Norway	Spitsbergen	Wijdefjorden	Tissue	NA	NA	NA	NA	Peeters et al. 2020	BEST dsDNA. Caroe et al. 2018	Burnett et al. 2022	PRJEB57293	SB_T6	NA	NA
T25	R. t. platyrhynchus	Svalbard, Norway	Nordaustlandet	NA	Tissue	NA	NA	NA	NA	Peeters et al. 2020	BEST dsDNA. Caroe et al. 2018	Burnett et al. 2022	PRJEB57293	SB_T25	NA	NA
B13	R. t. platyrhynchus	Svalbard, Norway	Spitsbergen	Kaffiøyra	Tissue	NA	NA	NA	NA	Peeters et al. 2020	BEST dsDNA. Caroe et al. 2018	Burnett et al. 2022	PRJEB57293	SB_B13	NA	NA
B32	R. t. platyrhynchus	Svalbard, Norway	Spitsbergen	Wijdefjorden	Tissue	NA	NA	NA	NA	Peeters et al. 2020	Novogene	Dussex et al. 2023	PRJEB61721	SB_B32	NA	NA
B36	R. t. platyrhynchus	Svalbard, Norway	Spitsbergen	Wijdefjorden	Tissue	NA	NA	NA	NA	Peeters et al. 2020	Novogene	Dussex et al. 2023	PRJEB61721	SB_B36	NA	NA
B38	R. t. platyrhynchus	Svalbard, Norway	Spitsbergen	Wijdefjorden	Tissue	NA	NA	NA	NA	Peeters et al. 2020	Novogene	Dussex et al. 2023	PRJEB61721	SB_B38	NA	NA
B39	R. t. platyrhynchus	Svalbard, Norway	Spitsbergen	Wijdefjorden	Tissue	NA	NA	NA	NA	Peeters et al. 2020	Novogene	Dussex et al. 2023	PRJEB61721	SB_B39	NA	NA
B40	R. t. platyrhynchus	Svalbard, Norway	Spitsbergen	Wijdefjorden	Tissue	NA	NA	NA	NA	Peeters et al. 2020	Novogene	Dussex et al. 2023	PRJEB61721	SB_B40	NA	NA
C61	R. t. platyrhynchus	Svalbard, Norway	Spitsbergen	Mitrahalvøya	Antler	NA	NA	NA	NA	Peeters et al. 2020	BEST dsDNA. Caroe et al. 2018	Burnett et al. 2022	PRJEB57293	SB_C61	NA	NA
C66	R. t. platyrhynchus	Svalbard, Norway	Spitsbergen	Mitrahalvøya	Antler	NA	NA	NA	NA	Peeters et al. 2020	BEST dsDNA. Caroe et al. 2018	Burnett et al. 2022	PRJEB57293	SB_C66	NA	NA
C71	R. t. platyrhynchus	Svalbard, Norway	Spitsbergen	Mitrahalvøya	Antler	NA	NA	NA	NA	Peeters et al. 2020	BEST dsDNA. Caroe et al. 2018	Burnett et al. 2022	PRJEB57293	SB_C71	NA	NA
T2	R. t. platyrhynchus	Svalbard, Norway	Spitsbergen	Wijdefjorden	Tissue	NA	NA	NA	NA	Peeters et al. 2020	BEST dsDNA. Caroe et al. 2018	Burnett et al. 2022	PRJEB57293	SB_T2	NA	NA
T5	R. t. platyrhynchus	Svalbard, Norway	Spitsbergen	Wijdefjorden	Tissue	NA	NA	NA	NA	Peeters et al. 2020	BEST dsDNA. Caroe et al. 2018	Burnett et al. 2022	PRJEB57293	SB_T5	NA	NA
B85	R. t. platyrhynchus	Svalbard, Norway	Spitsbergen	Brøggerhavøya	Tissue	NA	NA	NA	NA	Peeters et al. 2020	BEST dsDNA. Caroe et al. 2018	Burnett et al. 2022	PRJEB57293	SB_B85	NA	NA
B1	R. t. platyrhynchus	Svalbard, Norway	Spitsbergen	Adventdalen	Tissue	NA	NA	NA	NA	Peeters et al. 2020	BEST dsDNA. Caroe et al. 2018	Burnett et al. 2022	PRJEB57293	SB_B1	NA	NA
B3	R. t. platyrhynchus	Svalbard, Norway	Spitsbergen	Adventdalen	Tissue	NA	NA	NA	NA	Peeters et al. 2020	BEST dsDNA. Caroe et al. 2018	Burnett et al. 2022	PRJEB57293	SB_B3	NA	NA
B83	R. t. platyrhynchus	Svalbard, Norway	Spitsbergen	Brøggerhavøya	Tissue	NA	NA	NA	NA	Peeters et al. 2020	BEST dsDNA. Caroe et al. 2018	Burnett et al. 2022	PRJEB57293	SB_B83	NA	NA
B17	R. t. platyrhynchus	Svalbard, Norway	Spitsbergen	Brøggerhavøya	Tissue	NA	NA	NA	NA	Peeters et al. 2020	BEST dsDNA. Caroe et al. 2018	Burnett et al. 2022	PRJEB57293	SB_B17	NA	NA
B87	R. t. platyrhynchus	Svalbard, Norway	Spitsbergen	Brøggerhavøya	Tissue	NA	NA	NA	NA	Peeters et al. 2020	BEST dsDNA. Caroe et al. 2018	Burnett et al. 2022	PRJEB57293	SB_B87	NA	NA
B96	R. t. platyrhynchus	Svalbard, Norway	Spitsbergen	Brøggerhavøya	Tissue	NA	NA	NA	NA	Peeters et al. 2020	BEST dsDNA. Caroe et al. 2018	Burnett et al. 2022	PRJEB57293	SB_B96	NA	NA
B112	R. t. platyrhynchus	Svalbard, Norway	Spitsbergen	Kaffiøyra	Tissue	NA	NA	NA	NA	Peeters et al. 2020	BEST dsDNA. Caroe et al. 2018	Burnett et al. 2022	PRJEB57293	SB_B112	NA	NA
C46	R. t. platyrhynchus	Svalbard, Norway	Prins-Karls-Forland	NA	Bone	NA	NA	NA	NA	Peeters et al. 2020	BEST dsDNA. Caroe et al. 2018	Burnett et al. 2022	PRJEB57293	SB_C46	NA	NA
K197	R. t. platyrhynchus	Svalbard, Norway	Spitsbergen	Daudmannsøyra	Tissue	NA	NA	NA	NA	Peeters et al. 2020	BEST dsDNA. Caroe et al. 2018	Burnett et al. 2022	PRJEB57293	SB_K197	NA	NA
T20	R. t. platyrhynchus	Svalbard, Norway	Prins-Karls-Forland	NA	Tissue	NA	NA	NA	NA	Peeters et al. 2020	BEST dsDNA. Caroe et al. 2018	Burnett et al. 2022	PRJEB57293	SB_T20	NA	NA
T37	R. t. platyrhynchus	Svalbard, Norway	Spitsbergen	Sarsøyra	Tissue	NA	NA	NA	NA	Peeters et al. 2020	BEST dsDNA. Caroe et al. 2018	Burnett et al. 2022	PRJEB57293	SB_T37	NA	NA
T38	R. t. platyrhynchus	Svalbard, Norway	Spitsbergen	Sarsøyra	Tissue	NA	NA	NA	NA	Peeters et al. 2020	BEST dsDNA. Caroe et al. 2018	Burnett et al. 2022	PRJEB57293	SB_T38	NA	NA
B74	R. t. platyrhynchus	Svalbard, Norway	Spitsbergen	Adventdalen	Tissue	NA	NA	NA	NA	Peeters et al. 2020	BEST dsDNA. Caroe et al. 2018	Burnett et al. 2022	PRJEB57293	SB_B74	NA	NA
B15	R. t. platyrhynchus	Svalbard, Norway	Spitsbergen	Brøggerhavøya	Tissue	NA	NA	NA	NA	Peeters et al. 2020	BEST dsDNA. Caroe et al. 2018	Burnett et al. 2022	PRJEB57293	SB_B15	NA	NA
B33	R. t. platyrhynchus	Svalbard, Norway	Spitsbergen	Wijdefjorden	Tissue	NA	NA	NA	NA	Peeters et al. 2020	BEST dsDNA. Caroe et al. 2018	Dussex et al. 2023	PRJEB61721	SB_B33	NA	NA
B71	R. t. platyrhynchus	Svalbard, Norway	Spitsbergen	Adventdalen	Tissue	NA	NA	NA	NA	Peeters et al. 2020	BEST dsDNA. Caroe et al. 2018	Burnett et al. 2022	PRJEB57293	SB_B71	NA	NA
B73	R. t. platyrhynchus	Svalbard, Norway	Spitsbergen	Adventdalen	Tissue	NA	NA	NA	NA	Peeters et al. 2020	BEST dsDNA. Caroe et al. 2018	Burnett et al. 2022	PRJEB57293	SB_B73	NA	NA
B98	R. t. platyrhynchus	Svalbard, Norway	Spitsbergen	Kaffiøyra	Tissue	NA	NA	NA	NA	Peeters et al. 2020	BEST dsDNA. Caroe et al. 2018	Burnett et al. 2022	PRJEB57293	SB_B98	NA	NA
B100	R. t. platyrhynchus	Svalbard, Norway	Spitsbergen	Kaffiøyra	Tissue	NA	NA	NA	NA	Peeters et al. 2020	BEST dsDNA. Caroe et al. 2018	Burnett et al. 2022	PRJEB57293	SB_B100	NA	NA
C51	R. t. platyrhynchus	Svalbard, Norway	Prins-Karls-Forland	NA	Antler	NA	NA	NA	NA	Peeters et al. 2020	BEST dsDNA. Caroe et al. 2018	Burnett et al. 2022	PRJEB57293	SB_C51	NA	NA
K1912	R. t. platyrhynchus	Svalbard, Norway	Spitsbergen	Daudmannsøyra	Tissue	NA	NA	NA	NA	Peeters et al. 2020	BEST dsDNA. Caroe et al. 2018	Burnett et al. 2022	PRJEB57293	SB_K1912	NA	NA
K1918	R. t. platyrhynchus	Svalbard, Norway	Spitsbergen	Daudmannsøyra	Tissue	NA	NA	NA	NA	Peeters et al. 2020	BEST dsDNA. Caroe et al. 2018	Burnett et al. 2022	PRJEB57293	SB_K1918	NA	NA
T7	R. t. platyrhynchus	Svalbard, Norway	Spitsbergen	Wijdefjorden	Tissue	NA	NA	NA	NA	Peeters et al. 2020	BEST dsDNA. Caroe et al. 2018	Burnett et al. 2022	PRJEB57293	SB_T7	NA	NA
T8	R. t. platyrhynchus	Svalbard, Norway	Spitsbergen	Wijdefjorden	Tissue	NA	NA	NA	NA	Peeters et al. 2020	BEST dsDNA. Caroe et al. 2018	Burnett et al. 2022	PRJEB57293	SB_T8	NA	NA
T11	R. t. platyrhynchus	Svalbard, Norway	Spitsbergen	Wijdefjorden	Tissue	NA	NA	NA	NA	Peeters et al. 2020	BEST dsDNA. Caroe et al. 2018	Burnett et al. 2022	PRJEB57293	SB_T11	NA	NA
T21	R. t. platyrhynchus	Svalbard, Norway	Prins-Karls-Forland	NA	Tissue	NA	NA	NA	NA	Peeters et al. 2020	BEST dsDNA. Caroe et al. 2018	Burnett et al. 2022	PRJEB57293	SB_T21	NA	NA
T45	R. t. platyrhynchus	Svalbard, Norway	Spitsbergen	Adventdalen	Tissue	NA	NA	NA	NA	Peeters et al. 2020	BEST dsDNA. Caroe et al. 2018	Burnett et al. 2022	PRJEB57293	SB_T45	NA	NA
T48	R. t. platyrhynchus	Svalbard, Norway	Spitsbergen	Adventdalen	Tissue	NA	NA	NA	NA	Peeters et al. 2020	BEST dsDNA. Caroe et al. 2018	Burnett et al. 2022	PRJEB57293	SB_T48	NA	NA

## Sheet: SI Table S2
Table S2. Molecular age estimates of the three undated samples
The ages are listed as mean and 95% highest posterior density (HPD) given in years before the present.
Sample names indicate their geographic location: EG= Eastern Greenland, Hochstetter Island.
Sample	Mean (years BP)	95% HPD (years BP)
EG_HOC#1	1870	0.0368-4465
EG_HOC#2	1943	0.0002-4701
EG_HOC#5	1968	0.0064-4606

## Sheet: SI Table S3
Table S3. Results of the test of positive selection in contemporary cold-adapted reindeer for both the MEME and FUBAR method.
For FUBAR values for dN, dS, omega and the posterior probability are reported. MEME reports no p-values due to the fact that no codons were found to be under positive selection using this method. ‘Reindeer 1’ comprises genes ND1, ND2, COX1, COX2, ATP8, COX3, ND3, ND4L, ND5, CYTB. ‘Reindeer 2’ contains genes ATP6 and ND4 and ‘Reindeer 3’ contains gene ND6.
				MEME	FUBAR
Alignment file	Complex	Gene	Site in gene	p-value	synonymous (α)	non-synonymous (β)	PP [α<β]	Omega ω (β/α)
Reindeer 1	N/A	N/A	N/A	N/A	N/A	N/A	N/A	N/A
Reindeer 2	Complex I	ND4	205	N/A	4950	36260	922	7325
Reindeer 3	N/A	N/A	N/A	N/A	N/A	N/A	N/A	N/A
